# Supplementary material for: Integrated Analysis of Transcriptome and Metabolome and Evaluation of Antioxidant Activities in Lavandula pubescens
Source: Antioxidants (Basel). 2021 Jun 25;10(7):1027. doi: 10.3390/antiox10071027 (PMC8300654; doi:10.3390/antiox10071027)
Supplement: Supplementary file 1 [file antioxidants-10-01027-s001.zip]

Archive with 1 entries (1 files):
- antioxidants-1264151-supplementary.pdf
